# Supplementary material for: Birds of primary and secondary forest and shrub habitats in the peat swamp of Berbak National Park, Sumatra
Source: F1000Res. 2018 May 14;7:229. Originally published 2018 Feb 26. [Version 2] doi: 10.12688/f1000research.13996.2 (PMC6058469; doi:10.12688/f1000research.13996.2)
Supplement: The data and R script required to reproduce our graphs and results are provided — This file contains: Berbak birds.csv contains the bird detection data; Berbak vegetation.csv contains the individual DBH values for all plots; Berbak birds analysis.R is the R script that performs the analysis and graphing. [file f1000research-7-16242-s0000.tgz]

Archive with 1 entries (1 files):
- 4efd6b3b-3015-4d91-abd7-221a7780d79b_Dataset_1_revised.zip
