# Supplementary material for: Birds of primary and secondary forest and shrub habitats in the peat swamp of Berbak National Park, Sumatra
Source: F1000Res. 2018 May 14;7:229. Originally published 2018 Feb 26. [Version 2] doi: 10.12688/f1000research.13996.2 (PMC6058469; doi:10.12688/f1000research.13996.2)
Supplement: Supplementary file 5 [file f1000research-7-16242-s0004.tgz]

Archive with 1 entries (1 files):
- 6bbc3967-ea93-4abf-8f2a-cb256f675aba.png
