# Supplementary material for: Birds of primary and secondary forest and shrub habitats in the peat swamp of Berbak National Park, Sumatra
Source: F1000Res. 2018 May 14;7:229. Originally published 2018 Feb 26. [Version 2] doi: 10.12688/f1000research.13996.2 (PMC6058469; doi:10.12688/f1000research.13996.2)
Supplement: Supplementary file 6 [file f1000research-7-16242-s0005.tgz]

Archive with 1 entries (1 files):
- 47c7410d-67be-4c90-9d73-5c83e601a310.png
